# Supplementary material for: Effect of Culture Temperature on 2-Methylisoborneol Production and Gene Expression in Two Strains of Pseudanabaena sp
Source: Cells. 2024 Aug 20;13(16):1386. doi: 10.3390/cells13161386 (PMC11352632; doi:10.3390/cells13161386)
Supplement: Supplementary file 1 [file cells-13-01386-s001.zip]

Archive with 1 entries (1 files):
- cells-3126919-supplementary.pdf
